# Supplementary material for: Are hospitals collateral damage? Assessing geospatial proximity of 2000 lb bomb detonations to hospital facilities in the Gaza Strip from October 7 to November 17, 2023
Source: PLOS Glob Public Health. 2024 Oct 10;4(10):e0003178. doi: 10.1371/journal.pgph.0003178 (PMC11466298; doi:10.1371/journal.pgph.0003178)
Supplement: S2 Data — (XLSX) [file pgph.0003178.s002.xlsx]

## Sheet: Sheet1
name_eng	name_arabic	hosp_longitude	hosp_latitude	gov	num_beds	closest_bc_dist_m	closest_bc_id	bc360m	bc800m
Al Ahli Arab Hospital	مستشفى الأهلي العربي	34.4606	31.5044	Gaza	80	1171.57	BC365CNN	0	0
Al Aqsa Hospital	مستشفي شهداء الاقصي	34.3594	31.4195	Deir Albalah	304	909.19	BC009NYT	0	0
Al Awda Hospital - North	مستشفى العودة - الشمال	34.506	31.5336	North Gaza	75	597.89	BC045CNN	0	4
Al Awda Hospital - Nuseirat	مستشفى العودة - النصيرات	34.3888	31.4527	Deir Albalah	60	124.4	BC027NYT	2	8
Al Hayat Specialized Hospital	مستشفى الحياة التخصصي	34.4521	31.5291	Gaza	40	642.97	BC362CNN	0	2
Al Helou International Hospital	مستشفى الحلو الدولي	34.4469	31.5248	Gaza	60	974.83	BC395CNN	0	0
Al Karama Specialized Hospital	مستشفى الكرامة التخصصي	34.4699	31.5424	North Gaza	40	14.66	BC093CNN	4	23
AL Najjar Hospital	مستشفي أبو يوسف النجار	34.2721	31.2728	Rafah	102	484.77	BC150NYT	0	3
Al Shifa Medical Hospital	مستشفي الشفاء الطبي	34.4427	31.5237	Gaza	744	701.61	BC395CNN	0	2
Al Wafaa Rehabilitation Hospital	مستشفى الوفاء للتأهيل الطبي والجراحة التخصصية	34.4522	31.5131	Gaza	70	41.05	BC366CNN	4	8
Al-Amal Hospital	مستشفى مدينة الأمل	34.2972	31.3515	Khan Younis	100	728.05	BC097NYT	0	2
Algerian Hospital	مستشفى الجزائري	34.3464	31.3262	Khan Younis	5	1166.7	BC068NYT	0	0
Al-Helal Al-Emarati Hospital	مستشفي الهلال الاماراتي	34.2454	31.3065	Rafah	75	1082.64	BC158NYT	0	0
Al-Khair Hospital	مستشفى الخير	34.2805	31.3541	Khan Younis	15	396.97	BC096NYT	0	3
Al-Quds Hospital	مستشفى القدس	34.4298	31.5056	Gaza	102	398.33	BC377CNN	0	6
Al-Ranteesi Al-Naser Paediatric Hospital	مستشفي النصر للأطفال	34.458	31.5324	Gaza	215	527.65	BC362CNN	0	6
Al-Rantisi Specialized Hospital	مستشفي الرنتيسي التخصصي	34.4598	31.5326	Gaza	99	508.39	BC414CNN	0	7
Assahaba Medical Complex	مجمع الصحابة الطبي	34.4596	31.5172	Gaza	24	290.87	BC361CNN	2	8
Beit Hanoun Hospital	مستشفي بيت حانون	34.5368	31.539	North Gaza	86	433.49	BC032CNN	0	6
Dar Essalam Hospital	مستشفى دار السلام	34.3204	31.3513	Khan Younis	35	332.22	BC112NYT	1	18
European Hospital	مستشفي الأوروبي	34.3193	31.3032	Khan Younis	290	500.74	BC049NYT	0	1
Haifa Charity Hospital	مستشفى حيفا الخيري	34.4722	31.5069	Gaza	26	613.25	BC338CNN	0	2
Indonesian Hospital	مستشفي الاندونيسي	34.5087	31.5346	North Gaza	134	365.89	BC045CNN	0	3
International Ophthalmic Hospital	المستشفى الدولي للعيون	34.4309	31.5077	Gaza	43	702.67	BC377CNN	0	6
Kamal Adwan Hospital	مستشفى كمال عدوان	34.5005	31.5381	North Gaza	89	609.97	BC060CNN	0	1
Kuwait Hospital	مستشفى الكويت التخصصي الخيري	34.2492	31.2881	Rafah	16	567.37	BC157NYT	0	2
Mohamed Al Durrah Hospital	مستشفي محمد الدرة للأطفال	34.4796	31.5141	Gaza	80	317.39	BC352CNN	1	21
Nasser Hospital	مستشفي ناصر	34.2919	31.3469	Khan Younis	475	453.97	BC095NYT	0	1
Ophthalmic hospital	مستشفي العيون	34.4589	31.5334	Gaza	40	437.54	BC414CNN	0	7
Patient Friends Association Hospital	مستشفى جمعية أصدقاء المريض	34.4448	31.5172	Gaza	54	385.89	BC386CNN	0	7
Psychiatric hospital	مستشفي الطب النفسي	34.4593	31.533	Gaza	46	559.49	BC362CNN	0	7
Public Aid - Cardiovascular Hospital	مستشفى القلب والأوعية الدموية (الخدمة العامة)	34.4578	31.5099	Gaza	30	509.91	BC365CNN	0	5
Sheikh Hamad Hospital for Rehabilitation and Prosthetics	مستشفى سمو الشيخ حمد للتأهيل والأطراف الصناعية	34.4569	31.547	Gaza	40	222.81	BC096CNN	7	18
St. John's Eye Hospital	مستشفى سان جون لطب وجراحة العيون	34.4378	31.5125	Gaza	10	61.7	BC388CNN	5	7
Turkish Friendship Hospital	المستشفى الصداقة التركي	34.4151	31.4776	Gaza	272	234.23	BC181CNN	2	3
Yaffa Hospital	مستشفى يافا الطبي	34.3444	31.4179	Deir Albalah	30	947.8	BC005NYT	0	0
