# Supplementary material for: Are hospitals collateral damage? Assessing geospatial proximity of 2000 lb bomb detonations to hospital facilities in the Gaza Strip from October 7 to November 17, 2023
Source: PLOS Glob Public Health. 2024 Oct 10;4(10):e0003178. doi: 10.1371/journal.pgph.0003178 (PMC11466298; doi:10.1371/journal.pgph.0003178)
Supplement: S3 Data — (XLSX) [file pgph.0003178.s003.xlsx]

## Sheet: Sheet1
source	id	gov	longitude	latitude
CNN	BC001CNN	North Gaza	34.5112	31.5021
CNN	BC002CNN	North Gaza	34.5458	31.5151
CNN	BC003CNN	North Gaza	34.5487	31.5179
CNN	BC004CNN	North Gaza	34.5558	31.5243
CNN	BC005CNN	North Gaza	34.5466	31.5258
CNN	BC006CNN	North Gaza	34.5469	31.5256
CNN	BC007CNN	North Gaza	34.5457	31.5303
CNN	BC008CNN	North Gaza	34.5598	31.5451
CNN	BC009CNN	North Gaza	34.5416	31.5571
CNN	BC010CNN	North Gaza	34.5404	31.555
CNN	BC011CNN	North Gaza	34.5385	31.5557
CNN	BC012CNN	North Gaza	34.5348	31.5536
CNN	BC013CNN	North Gaza	34.5386	31.5605
CNN	BC014CNN	North Gaza	34.5268	31.5633
CNN	BC015CNN	North Gaza	34.5225	31.5634
CNN	BC016CNN	North Gaza	34.5203	31.5706
CNN	BC017CNN	North Gaza	34.5147	31.5693
CNN	BC018CNN	North Gaza	34.5046	31.5576
CNN	BC019CNN	North Gaza	34.5113	31.5517
CNN	BC020CNN	North Gaza	34.5099	31.5511
CNN	BC021CNN	North Gaza	34.5081	31.5513
CNN	BC022CNN	North Gaza	34.5054	31.5519
CNN	BC023CNN	North Gaza	34.5028	31.551
CNN	BC024CNN	North Gaza	34.4971	31.5511
CNN	BC025CNN	North Gaza	34.4971	31.5519
CNN	BC026CNN	North Gaza	34.495	31.5514
CNN	BC027CNN	North Gaza	34.4967	31.5551
CNN	BC028CNN	North Gaza	34.4892	31.5504
CNN	BC029CNN	North Gaza	34.4884	31.5503
CNN	BC030CNN	North Gaza	34.4827	31.5496
CNN	BC031CNN	North Gaza	34.4836	31.5497
CNN	BC032CNN	North Gaza	34.5449	31.5419
CNN	BC033CNN	North Gaza	34.5457	31.5408
CNN	BC034CNN	North Gaza	34.5493	31.5388
CNN	BC035CNN	North Gaza	34.5486	31.5378
CNN	BC036CNN	North Gaza	34.5507	31.5381
CNN	BC037CNN	North Gaza	34.546	31.5357
CNN	BC038CNN	North Gaza	34.5462	31.5347
CNN	BC039CNN	North Gaza	34.5444	31.5346
CNN	BC040CNN	North Gaza	34.5438	31.535
CNN	BC041CNN	North Gaza	34.5327	31.535
CNN	BC042CNN	North Gaza	34.5206	31.5429
CNN	BC043CNN	North Gaza	34.5167	31.5404
CNN	BC044CNN	North Gaza	34.517	31.5393
CNN	BC045CNN	North Gaza	34.5133	31.5328
CNN	BC046CNN	North Gaza	34.513	31.5313
CNN	BC047CNN	North Gaza	34.5127	31.531
CNN	BC048CNN	North Gaza	34.5186	31.5289
CNN	BC049CNN	North Gaza	34.516	31.5224
CNN	BC050CNN	North Gaza	34.5112	31.5242
CNN	BC051CNN	North Gaza	34.5079	31.5231
CNN	BC052CNN	North Gaza	34.508	31.5226
CNN	BC053CNN	North Gaza	34.5076	31.5238
CNN	BC054CNN	North Gaza	34.5033	31.5226
CNN	BC055CNN	North Gaza	34.5033	31.5237
CNN	BC056CNN	North Gaza	34.5041	31.5237
CNN	BC057CNN	North Gaza	34.5043	31.5233
CNN	BC058CNN	North Gaza	34.5049	31.5238
CNN	BC059CNN	North Gaza	34.5039	31.5153
CNN	BC060CNN	North Gaza	34.4987	31.5328
CNN	BC061CNN	North Gaza	34.4972	31.527
CNN	BC062CNN	North Gaza	34.4995	31.5262
CNN	BC063CNN	North Gaza	34.499	31.5272
CNN	BC064CNN	North Gaza	34.4995	31.5272
CNN	BC065CNN	North Gaza	34.4997	31.5268
CNN	BC066CNN	North Gaza	34.4934	31.5207
CNN	BC067CNN	North Gaza	34.4948	31.5195
CNN	BC068CNN	North Gaza	34.494	31.5162
CNN	BC069CNN	North Gaza	34.4845	31.5181
CNN	BC070CNN	North Gaza	34.4787	31.5225
CNN	BC071CNN	North Gaza	34.4767	31.5263
CNN	BC072CNN	North Gaza	34.4761	31.5261
CNN	BC073CNN	North Gaza	34.4737	31.5257
CNN	BC074CNN	North Gaza	34.4739	31.5251
CNN	BC075CNN	North Gaza	34.475	31.5365
CNN	BC076CNN	North Gaza	34.4717	31.54
CNN	BC077CNN	North Gaza	34.4678	31.5385
CNN	BC078CNN	North Gaza	34.4668	31.5384
CNN	BC079CNN	North Gaza	34.4661	31.5384
CNN	BC080CNN	North Gaza	34.466	31.5397
CNN	BC081CNN	North Gaza	34.4659	31.5394
CNN	BC082CNN	North Gaza	34.4662	31.5392
CNN	BC083CNN	North Gaza	34.4676	31.5396
CNN	BC084CNN	North Gaza	34.4575	31.5443
CNN	BC085CNN	North Gaza	34.4647	31.5418
CNN	BC086CNN	North Gaza	34.4644	31.5414
CNN	BC087CNN	North Gaza	34.4641	31.5409
CNN	BC088CNN	North Gaza	34.4546	31.5468
CNN	BC089CNN	North Gaza	34.4637	31.5452
CNN	BC090CNN	North Gaza	34.4642	31.5448
CNN	BC091CNN	North Gaza	34.4658	31.5465
CNN	BC092CNN	North Gaza	34.4661	31.5463
CNN	BC093CNN	North Gaza	34.4702	31.543
CNN	BC094CNN	North Gaza	34.472	31.5419
CNN	BC095CNN	North Gaza	34.4734	31.5447
CNN	BC096CNN	North Gaza	34.4604	31.5477
CNN	BC097CNN	North Gaza	34.4615	31.5473
CNN	BC098CNN	North Gaza	34.4619	31.5476
CNN	BC099CNN	North Gaza	34.4859	31.5409
CNN	BC100CNN	North Gaza	34.4851	31.5394
CNN	BC101CNN	North Gaza	34.4749	31.5475
CNN	BC102CNN	North Gaza	34.4731	31.5478
CNN	BC103CNN	North Gaza	34.4714	31.5486
CNN	BC104CNN	North Gaza	34.47	31.5501
CNN	BC105CNN	North Gaza	34.4696	31.551
CNN	BC106CNN	North Gaza	34.4687	31.5512
CNN	BC107CNN	North Gaza	34.466	31.55
CNN	BC108CNN	North Gaza	34.4605	31.5506
CNN	BC109CNN	North Gaza	34.4595	31.5501
CNN	BC110CNN	North Gaza	34.4592	31.5497
CNN	BC111CNN	North Gaza	34.4727	31.5511
CNN	BC112CNN	North Gaza	34.4777	31.5511
CNN	BC113CNN	North Gaza	34.4784	31.5506
CNN	BC114CNN	North Gaza	34.4791	31.551
CNN	BC115CNN	North Gaza	34.465	31.5528
CNN	BC116CNN	North Gaza	34.4623	31.5539
CNN	BC117CNN	North Gaza	34.4631	31.5571
CNN	BC118CNN	North Gaza	34.4637	31.5576
CNN	BC119CNN	North Gaza	34.4652	31.5564
CNN	BC120CNN	North Gaza	34.4651	31.557
CNN	BC121CNN	North Gaza	34.4654	31.5574
CNN	BC122CNN	North Gaza	34.4649	31.5579
CNN	BC123CNN	North Gaza	34.4671	31.558
CNN	BC124CNN	North Gaza	34.4678	31.5583
CNN	BC125CNN	North Gaza	34.4711	31.5583
CNN	BC126CNN	North Gaza	34.4724	31.556
CNN	BC127CNN	North Gaza	34.4762	31.5546
CNN	BC128CNN	North Gaza	34.476	31.5567
CNN	BC129CNN	North Gaza	34.4769	31.5567
CNN	BC130CNN	North Gaza	34.4778	31.557
CNN	BC131CNN	North Gaza	34.4779	31.5565
CNN	BC132CNN	North Gaza	34.4783	31.5568
CNN	BC133CNN	North Gaza	34.483	31.5545
CNN	BC134CNN	North Gaza	34.4879	31.5573
CNN	BC135CNN	North Gaza	34.487	31.5556
CNN	BC136CNN	North Gaza	34.4873	31.5542
CNN	BC137CNN	North Gaza	34.4897	31.5556
CNN	BC138CNN	North Gaza	34.4926	31.5583
CNN	BC139CNN	North Gaza	34.4809	31.5588
CNN	BC140CNN	North Gaza	34.4812	31.5581
CNN	BC141CNN	North Gaza	34.4802	31.5581
CNN	BC142CNN	North Gaza	34.4799	31.5598
CNN	BC143CNN	North Gaza	34.4796	31.5611
CNN	BC144CNN	North Gaza	34.4759	31.5612
CNN	BC145CNN	North Gaza	34.4762	31.5605
CNN	BC146CNN	North Gaza	34.4753	31.56
CNN	BC147CNN	North Gaza	34.4951	31.5592
CNN	BC148CNN	North Gaza	34.4948	31.5586
CNN	BC149CNN	North Gaza	34.4875	31.5636
CNN	BC150CNN	North Gaza	34.4882	31.5625
CNN	BC151CNN	North Gaza	34.4879	31.5619
CNN	BC152CNN	North Gaza	34.4854	31.5622
CNN	BC153CNN	North Gaza	34.482	31.565
CNN	BC154CNN	North Gaza	34.4796	31.5636
CNN	BC155CNN	North Gaza	34.4728	31.5651
CNN	BC156CNN	North Gaza	34.4693	31.5629
CNN	BC157CNN	North Gaza	34.4682	31.5619
CNN	BC158CNN	North Gaza	34.4686	31.5595
CNN	BC159CNN	North Gaza	34.4694	31.5609
CNN	BC160CNN	North Gaza	34.4696	31.5606
CNN	BC161CNN	North Gaza	34.4694	31.5601
CNN	BC162CNN	North Gaza	34.4707	31.5612
CNN	BC163CNN	North Gaza	34.4712	31.5605
CNN	BC164CNN	North Gaza	34.4725	31.56
CNN	BC165CNN	Gaza	34.4204	31.4658
CNN	BC166CNN	Gaza	34.4214	31.4697
CNN	BC167CNN	Gaza	34.4191	31.4697
CNN	BC168CNN	Gaza	34.4383	31.4673
CNN	BC169CNN	Gaza	34.4306	31.4736
CNN	BC170CNN	Gaza	34.4574	31.4667
CNN	BC171CNN	Gaza	34.4594	31.4656
CNN	BC172CNN	Gaza	34.4536	31.4696
CNN	BC173CNN	Gaza	34.4539	31.4714
CNN	BC174CNN	Gaza	34.4597	31.4714
CNN	BC175CNN	Gaza	34.4609	31.4722
CNN	BC176CNN	Gaza	34.4586	31.474
CNN	BC177CNN	Gaza	34.4581	31.4736
CNN	BC178CNN	Gaza	34.4567	31.4753
CNN	BC179CNN	Gaza	34.4558	31.4741
CNN	BC180CNN	Gaza	34.4167	31.4808
CNN	BC181CNN	Gaza	34.418	31.4775
CNN	BC182CNN	Gaza	34.4187	31.4782
CNN	BC183CNN	Gaza	34.4319	31.4778
CNN	BC184CNN	Gaza	34.4333	31.4775
CNN	BC185CNN	Gaza	34.4365	31.4801
CNN	BC186CNN	Gaza	34.4368	31.4803
CNN	BC187CNN	Gaza	34.4322	31.4848
CNN	BC188CNN	Gaza	34.4331	31.4862
CNN	BC189CNN	Gaza	34.4358	31.4868
CNN	BC190CNN	Gaza	34.438	31.4858
CNN	BC191CNN	Gaza	34.438	31.4858
CNN	BC192CNN	Gaza	34.4386	31.486
CNN	BC193CNN	Gaza	34.4348	31.4887
CNN	BC194CNN	Gaza	34.4315	31.4885
CNN	BC195CNN	Gaza	34.4409	31.4881
CNN	BC196CNN	Gaza	34.4286	31.49
CNN	BC197CNN	Gaza	34.4292	31.4919
CNN	BC198CNN	Gaza	34.4292	31.4925
CNN	BC199CNN	Gaza	34.4187	31.492
CNN	BC200CNN	Gaza	34.4199	31.4935
CNN	BC201CNN	Gaza	34.4218	31.4932
CNN	BC202CNN	Gaza	34.4095	31.4959
CNN	BC203CNN	Gaza	34.4167	31.4972
CNN	BC204CNN	Gaza	34.4187	31.4949
CNN	BC205CNN	Gaza	34.4201	31.4948
CNN	BC206CNN	Gaza	34.4213	31.4943
CNN	BC207CNN	Gaza	34.4223	31.4943
CNN	BC208CNN	Gaza	34.422	31.4951
CNN	BC209CNN	Gaza	34.4246	31.495
CNN	BC210CNN	Gaza	34.439	31.4914
CNN	BC211CNN	Gaza	34.4395	31.4918
CNN	BC212CNN	Gaza	34.4327	31.4958
CNN	BC213CNN	Gaza	34.4332	31.4945
CNN	BC214CNN	Gaza	34.436	31.4941
CNN	BC215CNN	Gaza	34.4367	31.4942
CNN	BC216CNN	Gaza	34.4393	31.4933
CNN	BC217CNN	Gaza	34.4423	31.4913
CNN	BC218CNN	Gaza	34.4478	31.492
CNN	BC219CNN	Gaza	34.4477	31.4913
CNN	BC220CNN	Gaza	34.4416	31.4948
CNN	BC221CNN	Gaza	34.4598	31.4911
CNN	BC222CNN	Gaza	34.4599	31.4896
CNN	BC223CNN	Gaza	34.4594	31.4893
CNN	BC224CNN	Gaza	34.4565	31.4889
CNN	BC225CNN	Gaza	34.4548	31.4876
CNN	BC226CNN	Gaza	34.4551	31.487
CNN	BC227CNN	Gaza	34.4553	31.4856
CNN	BC228CNN	Gaza	34.4649	31.4839
CNN	BC229CNN	Gaza	34.4581	31.4828
CNN	BC230CNN	Gaza	34.4581	31.4814
CNN	BC231CNN	Gaza	34.4519	31.4797
CNN	BC232CNN	Gaza	34.4515	31.4792
CNN	BC233CNN	Gaza	34.4519	31.4785
CNN	BC234CNN	Gaza	34.4662	31.4824
CNN	BC235CNN	Gaza	34.4628	31.4762
CNN	BC236CNN	Gaza	34.4643	31.4756
CNN	BC237CNN	Gaza	34.4663	31.4764
CNN	BC238CNN	Gaza	34.4678	31.4782
CNN	BC239CNN	Gaza	34.4684	31.481
CNN	BC240CNN	Gaza	34.4691	31.481
CNN	BC241CNN	Gaza	34.4725	31.4799
CNN	BC242CNN	Gaza	34.4722	31.4711
CNN	BC243CNN	Gaza	34.4808	31.4797
CNN	BC244CNN	Gaza	34.4809	31.4789
CNN	BC245CNN	Gaza	34.4796	31.4806
CNN	BC246CNN	Gaza	34.4807	31.4833
CNN	BC247CNN	Gaza	34.4793	31.4836
CNN	BC248CNN	Gaza	34.4816	31.4851
CNN	BC249CNN	Gaza	34.4866	31.4844
CNN	BC250CNN	Gaza	34.4872	31.482
CNN	BC251CNN	Gaza	34.4731	31.4849
CNN	BC252CNN	Gaza	34.4746	31.4849
CNN	BC253CNN	Gaza	34.4754	31.4849
CNN	BC254CNN	Gaza	34.4757	31.4862
CNN	BC255CNN	Gaza	34.4763	31.4856
CNN	BC256CNN	Gaza	34.4792	31.4871
CNN	BC257CNN	Gaza	34.4798	31.4868
CNN	BC258CNN	Gaza	34.4801	31.4865
CNN	BC259CNN	Gaza	34.4807	31.4867
CNN	BC260CNN	Gaza	34.4806	31.4871
CNN	BC261CNN	Gaza	34.4794	31.488
CNN	BC262CNN	Gaza	34.4759	31.4881
CNN	BC263CNN	Gaza	34.4757	31.4878
CNN	BC264CNN	Gaza	34.4762	31.4874
CNN	BC265CNN	Gaza	34.475	31.4881
CNN	BC266CNN	Gaza	34.4746	31.4879
CNN	BC267CNN	Gaza	34.4741	31.4883
CNN	BC268CNN	Gaza	34.4726	31.4873
CNN	BC269CNN	Gaza	34.4723	31.487
CNN	BC270CNN	Gaza	34.4717	31.4896
CNN	BC271CNN	Gaza	34.4731	31.4896
CNN	BC272CNN	Gaza	34.477	31.4887
CNN	BC273CNN	Gaza	34.4779	31.4895
CNN	BC274CNN	Gaza	34.4809	31.4887
CNN	BC275CNN	Gaza	34.4813	31.4879
CNN	BC276CNN	Gaza	34.4817	31.4882
CNN	BC277CNN	Gaza	34.4821	31.4885
CNN	BC278CNN	Gaza	34.4806	31.4906
CNN	BC279CNN	Gaza	34.4801	31.4906
CNN	BC280CNN	Gaza	34.4799	31.4902
CNN	BC281CNN	Gaza	34.479	31.4901
CNN	BC282CNN	Gaza	34.4789	31.4908
CNN	BC283CNN	Gaza	34.4797	31.4895
CNN	BC284CNN	Gaza	34.4795	31.4893
CNN	BC285CNN	Gaza	34.4724	31.495
CNN	BC286CNN	Gaza	34.4729	31.4983
CNN	BC287CNN	Gaza	34.4738	31.4983
CNN	BC288CNN	Gaza	34.4851	31.4933
CNN	BC289CNN	Gaza	34.487	31.493
CNN	BC290CNN	Gaza	34.4895	31.4938
CNN	BC291CNN	Gaza	34.4899	31.4948
CNN	BC292CNN	Gaza	34.4908	31.494
CNN	BC293CNN	Gaza	34.4925	31.4954
CNN	BC294CNN	Gaza	34.4948	31.4933
CNN	BC295CNN	Gaza	34.4955	31.4902
CNN	BC296CNN	Gaza	34.4962	31.4901
CNN	BC297CNN	Gaza	34.4962	31.4893
CNN	BC298CNN	Gaza	34.5009	31.4929
CNN	BC299CNN	Gaza	34.502	31.495
CNN	BC300CNN	Gaza	34.5081	31.4997
CNN	BC301CNN	Gaza	34.5085	31.5
CNN	BC302CNN	Gaza	34.5096	31.4993
CNN	BC303CNN	Gaza	34.51	31.499
CNN	BC304CNN	Gaza	34.5104	31.4996
CNN	BC305CNN	Gaza	34.5001	31.5026
CNN	BC306CNN	Gaza	34.5005	31.5022
CNN	BC307CNN	Gaza	34.4979	31.4999
CNN	BC308CNN	Gaza	34.4977	31.4983
CNN	BC309CNN	Gaza	34.4959	31.4994
CNN	BC310CNN	Gaza	34.4817	31.4983
CNN	BC311CNN	Gaza	34.49	31.5005
CNN	BC312CNN	Gaza	34.4914	31.5005
CNN	BC313CNN	Gaza	34.4931	31.5004
CNN	BC314CNN	Gaza	34.4933	31.5007
CNN	BC315CNN	Gaza	34.4894	31.5037
CNN	BC316CNN	Gaza	34.4897	31.5039
CNN	BC317CNN	Gaza	34.4982	31.5043
CNN	BC318CNN	Gaza	34.4983	31.5038
CNN	BC319CNN	Gaza	34.4985	31.5078
CNN	BC320CNN	Gaza	34.5025	31.5125
CNN	BC321CNN	Gaza	34.5012	31.5136
CNN	BC322CNN	Gaza	34.5012	31.5132
CNN	BC323CNN	Gaza	34.5003	31.5132
CNN	BC324CNN	Gaza	34.4991	31.5156
CNN	BC325CNN	Gaza	34.5002	31.5164
CNN	BC326CNN	Gaza	34.5022	31.5182
CNN	BC327CNN	Gaza	34.4941	31.513
CNN	BC328CNN	Gaza	34.4933	31.5121
CNN	BC329CNN	Gaza	34.4908	31.5093
CNN	BC330CNN	Gaza	34.4873	31.5081
CNN	BC331CNN	Gaza	34.4876	31.51
CNN	BC332CNN	Gaza	34.4865	31.5095
CNN	BC333CNN	Gaza	34.4867	31.5088
CNN	BC334CNN	Gaza	34.4859	31.5084
CNN	BC335CNN	Gaza	34.4851	31.5082
CNN	BC336CNN	Gaza	34.4819	31.5089
CNN	BC337CNN	Gaza	34.4804	31.5094
CNN	BC338CNN	Gaza	34.4785	31.5101
CNN	BC339CNN	Gaza	34.4837	31.5109
CNN	BC340CNN	Gaza	34.4833	31.5116
CNN	BC341CNN	Gaza	34.4847	31.5124
CNN	BC342CNN	Gaza	34.4866	31.5111
CNN	BC343CNN	Gaza	34.4873	31.5118
CNN	BC344CNN	Gaza	34.4897	31.5135
CNN	BC345CNN	Gaza	34.4882	31.5155
CNN	BC346CNN	Gaza	34.4886	31.5151
CNN	BC347CNN	Gaza	34.4869	31.5147
CNN	BC348CNN	Gaza	34.4867	31.5143
CNN	BC349CNN	Gaza	34.4869	31.5138
CNN	BC350CNN	Gaza	34.4876	31.5137
CNN	BC351CNN	Gaza	34.4851	31.5167
CNN	BC352CNN	Gaza	34.476	31.5143
CNN	BC353CNN	Gaza	34.4786	31.5198
CNN	BC354CNN	Gaza	34.4784	31.5194
CNN	BC355CNN	Gaza	34.4769	31.5198
CNN	BC356CNN	Gaza	34.4653	31.5211
CNN	BC357CNN	Gaza	34.4605	31.5217
CNN	BC358CNN	Gaza	34.4616	31.5235
CNN	BC359CNN	Gaza	34.4589	31.5238
CNN	BC360CNN	Gaza	34.4569	31.52
CNN	BC361CNN	Gaza	34.4616	31.5202
CNN	BC362CNN	Gaza	34.4587	31.5273
CNN	BC363CNN	Gaza	34.4581	31.5261
CNN	BC364CNN	Gaza	34.4571	31.5156
CNN	BC365CNN	Gaza	34.4541	31.5139
CNN	BC366CNN	Gaza	34.4517	31.5138
CNN	BC367CNN	Gaza	34.4506	31.5125
CNN	BC368CNN	Gaza	34.4496	31.5113
CNN	BC369CNN	Gaza	34.4432	31.4982
CNN	BC370CNN	Gaza	34.4422	31.5006
CNN	BC371CNN	Gaza	34.4399	31.4983
CNN	BC372CNN	Gaza	34.4377	31.4985
CNN	BC373CNN	Gaza	34.4332	31.5012
CNN	BC374CNN	Gaza	34.4282	31.4988
CNN	BC375CNN	Gaza	34.4277	31.4997
CNN	BC376CNN	Gaza	34.4268	31.4982
CNN	BC377CNN	Gaza	34.4283	31.5022
CNN	BC378CNN	Gaza	34.4157	31.5046
CNN	BC379CNN	Gaza	34.4229	31.5022
CNN	BC380CNN	Gaza	34.424	31.5009
CNN	BC381CNN	Gaza	34.4209	31.5012
CNN	BC382CNN	Gaza	34.4213	31.5006
CNN	BC383CNN	Gaza	34.4395	31.5057
CNN	BC384CNN	Gaza	34.4398	31.5055
CNN	BC385CNN	Gaza	34.4454	31.5102
CNN	BC386CNN	Gaza	34.4469	31.514
CNN	BC387CNN	Gaza	34.4372	31.5123
CNN	BC388CNN	Gaza	34.438	31.514
CNN	BC389CNN	Gaza	34.4356	31.514
CNN	BC390CNN	Gaza	34.4404	31.5159
CNN	BC391CNN	Gaza	34.4357	31.5167
CNN	BC392CNN	Gaza	34.4276	31.5139
CNN	BC393CNN	Gaza	34.4317	31.519
CNN	BC394CNN	Gaza	34.4309	31.5183
CNN	BC395CNN	Gaza	34.44	31.5314
CNN	BC396CNN	Gaza	34.4411	31.5326
CNN	BC397CNN	Gaza	34.442	31.5332
CNN	BC398CNN	Gaza	34.4433	31.5344
CNN	BC399CNN	Gaza	34.4459	31.5375
CNN	BC400CNN	Gaza	34.4466	31.5383
CNN	BC401CNN	Gaza	34.451	31.5403
CNN	BC402CNN	Gaza	34.4518	31.5405
CNN	BC403CNN	Gaza	34.4522	31.54
CNN	BC404CNN	Gaza	34.4538	31.5396
CNN	BC405CNN	Gaza	34.4545	31.5401
CNN	BC406CNN	Gaza	34.4533	31.5412
CNN	BC407CNN	Gaza	34.453	31.543
CNN	BC408CNN	Gaza	34.4536	31.5431
CNN	BC409CNN	Gaza	34.4536	31.5425
CNN	BC410CNN	Gaza	34.455	31.5433
CNN	BC411CNN	Gaza	34.4578	31.5392
CNN	BC412CNN	Gaza	34.4594	31.5389
CNN	BC413CNN	Gaza	34.4598	31.5386
CNN	BC414CNN	Gaza	34.4603	31.5381
CNN	BC415CNN	Gaza	34.4569	31.5439
NYT	BC001NYT	Gaza	34.3999	31.4634
NYT	BC002NYT	Gaza	34.3842	31.4647
NYT	BC003NYT	Deir Al-Balah	34.3052	31.3951
NYT	BC004NYT	Deir Al-Balah	34.3405	31.4059
NYT	BC005NYT	Deir Al-Balah	34.3371	31.4128
NYT	BC006NYT	Deir Al-Balah	34.3578	31.4077
NYT	BC007NYT	Deir Al-Balah	34.3487	31.4327
NYT	BC008NYT	Deir Al-Balah	34.3516	31.4347
NYT	BC009NYT	Deir Al-Balah	34.3672	31.4258
NYT	BC010NYT	Deir Al-Balah	34.3757	31.4228
NYT	BC011NYT	Deir Al-Balah	34.3781	31.4214
NYT	BC012NYT	Deir Al-Balah	34.3829	31.4216
NYT	BC013NYT	Deir Al-Balah	34.3822	31.4253
NYT	BC014NYT	Deir Al-Balah	34.3857	31.428
NYT	BC015NYT	Deir Al-Balah	34.399	31.4265
NYT	BC016NYT	Deir Al-Balah	34.3662	31.4379
NYT	BC017NYT	Deir Al-Balah	34.4019	31.4323
NYT	BC018NYT	Deir Al-Balah	34.4096	31.4342
NYT	BC019NYT	Deir Al-Balah	34.4031	31.4412
NYT	BC020NYT	Deir Al-Balah	34.4001	31.4424
NYT	BC021NYT	Deir Al-Balah	34.4017	31.445
NYT	BC022NYT	Deir Al-Balah	34.3909	31.4412
NYT	BC023NYT	Deir Al-Balah	34.3922	31.4446
NYT	BC024NYT	Deir Al-Balah	34.3884	31.4438
NYT	BC025NYT	Deir Al-Balah	34.3848	31.4471
NYT	BC026NYT	Deir Al-Balah	34.3883	31.4472
NYT	BC027NYT	Deir Al-Balah	34.3889	31.45
NYT	BC028NYT	Deir Al-Balah	34.3861	31.4514
NYT	BC029NYT	Deir Al-Balah	34.3725	31.4463
NYT	BC030NYT	Deir Al-Balah	34.3792	31.4438
NYT	BC031NYT	Deir Al-Balah	34.3866	31.4542
NYT	BC032NYT	Deir Al-Balah	34.3776	31.4569
NYT	BC033NYT	Deir Al-Balah	34.3744	31.4597
NYT	BC034NYT	Deir Al-Balah	34.369	31.4566
NYT	BC035NYT	Deir Al-Balah	34.3893	31.4583
NYT	BC036NYT	Deir Al-Balah	34.3914	31.4568
NYT	BC037NYT	Deir Al-Balah	34.4112	31.4408
NYT	BC038NYT	Deir Al-Balah	34.4156	31.4359
NYT	BC039NYT	Deir Al-Balah	34.4151	31.4301
NYT	BC040NYT	Deir Al-Balah	34.4083	31.429
NYT	BC041NYT	Deir Al-Balah	34.41	31.4274
NYT	BC042NYT	Deir Al-Balah	34.3978	31.4636
NYT	BC043NYT	Khan Younis	34.3212	31.2822
NYT	BC044NYT	Khan Younis	34.329	31.267
NYT	BC045NYT	Khan Younis	34.3498	31.2883
NYT	BC046NYT	Khan Younis	34.3489	31.2963
NYT	BC047NYT	Khan Younis	34.3334	31.2945
NYT	BC048NYT	Khan Younis	34.3166	31.2951
NYT	BC049NYT	Khan Younis	34.3132	31.301
NYT	BC050NYT	Khan Younis	34.3641	31.3146
NYT	BC051NYT	Khan Younis	34.357	31.3113
NYT	BC052NYT	Khan Younis	34.3603	31.3062
NYT	BC053NYT	Khan Younis	34.363	31.3067
NYT	BC054NYT	Khan Younis	34.3632	31.3085
NYT	BC055NYT	Khan Younis	34.3299	31.3177
NYT	BC056NYT	Khan Younis	34.3316	31.3143
NYT	BC057NYT	Khan Younis	34.3083	31.3144
NYT	BC058NYT	Khan Younis	34.3064	31.3196
NYT	BC059NYT	Khan Younis	34.2938	31.315
NYT	BC060NYT	Khan Younis	34.2895	31.306
NYT	BC061NYT	Khan Younis	34.2909	31.3218
NYT	BC062NYT	Khan Younis	34.2763	31.3271
NYT	BC063NYT	Khan Younis	34.2783	31.3331
NYT	BC064NYT	Khan Younis	34.2834	31.3366
NYT	BC065NYT	Khan Younis	34.285	31.3355
NYT	BC066NYT	Khan Younis	34.324	31.3288
NYT	BC067NYT	Khan Younis	34.3112	31.333
NYT	BC068NYT	Khan Younis	34.3577	31.3321
NYT	BC069NYT	Khan Younis	34.3666	31.3439
NYT	BC070NYT	Khan Younis	34.3408	31.3474
NYT	BC071NYT	Khan Younis	34.3283	31.3435
NYT	BC072NYT	Khan Younis	34.3253	31.3424
NYT	BC073NYT	Khan Younis	34.3183	31.3449
NYT	BC074NYT	Khan Younis	34.3199	31.344
NYT	BC075NYT	Khan Younis	34.3096	31.3466
NYT	BC076NYT	Khan Younis	34.3164	31.3422
NYT	BC077NYT	Khan Younis	34.3196	31.3422
NYT	BC078NYT	Khan Younis	34.3182	31.3412
NYT	BC079NYT	Khan Younis	34.3203	31.3408
NYT	BC080NYT	Khan Younis	34.3224	31.3401
NYT	BC081NYT	Khan Younis	34.3213	31.3391
NYT	BC082NYT	Khan Younis	34.32	31.3379
NYT	BC083NYT	Khan Younis	34.3183	31.3377
NYT	BC084NYT	Khan Younis	34.3172	31.3367
NYT	BC085NYT	Khan Younis	34.3158	31.3377
NYT	BC086NYT	Khan Younis	34.3139	31.3375
NYT	BC087NYT	Khan Younis	34.3142	31.3392
NYT	BC088NYT	Khan Younis	34.3126	31.3404
NYT	BC089NYT	Khan Younis	34.3099	31.341
NYT	BC090NYT	Khan Younis	34.315	31.3411
NYT	BC091NYT	Khan Younis	34.3164	31.3401
NYT	BC092NYT	Khan Younis	34.3179	31.3394
NYT	BC093NYT	Khan Younis	34.3193	31.3395
NYT	BC094NYT	Khan Younis	34.2776	31.3476
NYT	BC095NYT	Khan Younis	34.2872	31.3497
NYT	BC096NYT	Khan Younis	34.2854	31.3533
NYT	BC097NYT	Khan Younis	34.3044	31.3464
NYT	BC098NYT	Khan Younis	34.3065	31.3485
NYT	BC099NYT	Khan Younis	34.309	31.3485
NYT	BC100NYT	Khan Younis	34.3078	31.35
NYT	BC101NYT	Khan Younis	34.3082	31.3513
NYT	BC102NYT	Khan Younis	34.3151	31.3486
NYT	BC103NYT	Khan Younis	34.3169	31.3496
NYT	BC104NYT	Khan Younis	34.3157	31.351
NYT	BC105NYT	Khan Younis	34.3141	31.3504
NYT	BC106NYT	Khan Younis	34.3143	31.3516
NYT	BC107NYT	Khan Younis	34.3123	31.3518
NYT	BC108NYT	Khan Younis	34.3119	31.353
NYT	BC109NYT	Khan Younis	34.3165	31.3527
NYT	BC110NYT	Khan Younis	34.3136	31.3546
NYT	BC111NYT	Khan Younis	34.3178	31.3541
NYT	BC112NYT	Khan Younis	34.3215	31.3548
NYT	BC113NYT	Khan Younis	34.3195	31.3551
NYT	BC114NYT	Khan Younis	34.3129	31.3568
NYT	BC115NYT	Khan Younis	34.3141	31.3556
NYT	BC116NYT	Khan Younis	34.3151	31.3563
NYT	BC117NYT	Khan Younis	34.3168	31.357
NYT	BC118NYT	Khan Younis	34.3187	31.3567
NYT	BC119NYT	Khan Younis	34.3166	31.3558
NYT	BC120NYT	Khan Younis	34.3182	31.3556
NYT	BC121NYT	Khan Younis	34.2613	31.3589
NYT	BC122NYT	Khan Younis	34.3492	31.3541
NYT	BC123NYT	Khan Younis	34.3408	31.359
NYT	BC124NYT	Khan Younis	34.3153	31.3602
NYT	BC125NYT	Khan Younis	34.3088	31.3613
NYT	BC126NYT	Khan Younis	34.3181	31.3652
NYT	BC127NYT	Khan Younis	34.3196	31.3668
NYT	BC128NYT	Khan Younis	34.3095	31.3669
NYT	BC129NYT	Khan Younis	34.2721	31.3683
NYT	BC130NYT	Khan Younis	34.2872	31.372
NYT	BC131NYT	Khan Younis	34.3417	31.3716
NYT	BC132NYT	Khan Younis	34.3436	31.3727
NYT	BC133NYT	Khan Younis	34.3436	31.3776
NYT	BC134NYT	Khan Younis	34.3509	31.3795
NYT	BC135NYT	Khan Younis	34.3531	31.3788
NYT	BC136NYT	Khan Younis	34.3572	31.3744
NYT	BC137NYT	Khan Younis	34.3026	31.3829
NYT	BC138NYT	Khan Younis	34.3026	31.38
NYT	BC139NYT	Khan Younis	34.3424	31.3903
NYT	BC140NYT	Rafah	34.2634	31.2316
NYT	BC141NYT	Rafah	34.2618	31.2432
NYT	BC142NYT	Rafah	34.2567	31.2509
NYT	BC143NYT	Rafah	34.2615	31.2512
NYT	BC144NYT	Rafah	34.2642	31.2593
NYT	BC145NYT	Rafah	34.2792	31.2561
NYT	BC146NYT	Rafah	34.2912	31.2535
NYT	BC147NYT	Rafah	34.2952	31.2515
NYT	BC148NYT	Rafah	34.2806	31.2624
NYT	BC149NYT	Rafah	34.2622	31.2655
NYT	BC150NYT	Rafah	34.2749	31.269
NYT	BC151NYT	Rafah	34.2706	31.2786
NYT	BC152NYT	Rafah	34.2687	31.2785
NYT	BC153NYT	Rafah	34.2675	31.2836
NYT	BC154NYT	Rafah	34.2773	31.2806
NYT	BC155NYT	Rafah	34.2865	31.2771
NYT	BC156NYT	Rafah	34.2857	31.2754
NYT	BC157NYT	Rafah	34.2435	31.2887
NYT	BC158NYT	Rafah	34.2353	31.3026
NYT	BC159NYT	Rafah	34.2294	31.3098
NYT	BC160NYT	Rafah	34.2692	31.2961
NYT	BC161NYT	Rafah	34.2741	31.2887
NYT	BC162NYT	Rafah	34.2793	31.2894
NYT	BC163NYT	Rafah	34.2798	31.292
NYT	BC164NYT	Rafah	34.2796	31.3019
NYT	BC165NYT	Rafah	34.2838	31.2858
NYT	BC166NYT	Rafah	34.2869	31.2835
NYT	BC167NYT	Rafah	34.2906	31.2839
NYT	BC168NYT	Rafah	34.2947	31.2832
NYT	BC169NYT	Rafah	34.295	31.2755
NYT	BC170NYT	Rafah	34.2998	31.2727
NYT	BC171NYT	Rafah	34.3009	31.2777
NYT	BC172NYT	Rafah	34.3122	31.2822
NYT	BC173NYT	Rafah	34.2434	31.3323
NYT	BC174NYT	Rafah	34.2409	31.3276
NYT	BC175NYT	Rafah	34.2563	31.2458
NYT	BC176NYT	Rafah	34.2538	31.2502
NYT	BC177NYT	Rafah	34.2414	31.2903
